# Supplementary material for: Asymmetron lucayanum: How many species are valid?
Source: PLoS One. 2020 Mar 4;15(3):e0229119. doi: 10.1371/journal.pone.0229119 (PMC7055842; doi:10.1371/journal.pone.0229119)
Supplement: S1 Table — (XLSX) [file pone.0229119.s002.xlsx]

## Sheet: Feuil1
Mitogenome
Species Name	Accesion number	Isolate	Location
Scyliorhinus canicula	Y16067
Petromyzon marinus	U11880
Balanoglossus carnosus	AF051097
Epigonichtys cultellus	KC896827		Dongshan
Epigonichtys cultellus	AP015024	Em-2	Taïwan, Nanwan bay
Epigonichtys maldivensis	AB110093		Okinawa
Epigonichtys maldivensis	AP015025	Em-1	Taïwan, Nanwan bay
Epigonichtys maldivensis	AP015026		Fukuoka
Epigonichtys maldivensis	AP015027	Em-3	Taïwan, Nanwan bay
Epigonichtys maldivensis	AP015028	Em-4	Taïwan, Nanwan bay
Branchiostoma floridae	AF098298
Branchiostoma floridae	AB478574	Bf-M01	Florida, Tampa bay
Branchiostoma japonicum	AB083384	Akashi-1	Japan, Hyogo, coast of Akashi
Branchiostoma japonicum	AB083383	Genkai-2	Fukuoka
Branchiostoma japonicum	DQ407722		Xiamen
Branchiostoma belcheri	AY932825	O4.6	Xiamen
Branchiostoma lanceolatum	AB194383		Germany, Helgoland
Asymmetron inferum	AP009352		Japan, Kagoshima, off Nomamisaki
Asymmetron lucayanum Clade C	NC_006464		Okinawa
Asymmetron lucayanum Clade B	AP009354		Bermuda, Castle Harbour
Asymmetron lucayanum Clade C	AB110092		Okinawa
Asymmetron lucayanum Clade C	AP015017	Al-1	Taïwan, Nanwan bay
Asymmetron lucayanum Clade C	AP015018	Al-2	Taïwan, Nanwan bay
Asymmetron lucayanum Clade C	AP015019	Al-3	Taïwan, Nanwan bay
Asymmetron lucayanum Clade C	AP015020	Al-4	Taïwan, Nanwan bay
Asymmetron lucayanum Clade C	AP015021	Al-5	Taïwan, Nanwan bay
Asymmetron lucayanum Clade C	AP015022	Al-6	Taïwan, Nanwan bay
Asymmetron lucayanum Clade B	AP015023		Bahamas, Bimini Lagoon
Asymmetron lucayanum Clade A	AP009353		Japan, Okinawa
Asymmetron lucayanum Red Sea	MN836713		Red Sea, Gulf of Aqaba
COX1
Isolate Name	Clade	Accession number
AL01	Clade A	AB201315.1
AL02	Clade A	AB201316.1
AL03	Clade A	AB201317.1
AL04	Clade A	AB201318.1
AL05	Clade A	AB201319.1
AL06	Clade A	AB201320.1
AL07	Clade A	AB201321.1
AL08	Clade A	AB201322.1
AL09	Clade A	AB201323.1
AL10	Clade A	AB201324.1
AL11	Clade A	AB201325.1
AL12	Clade B	AB201326.1
AL13	Clade B	AB201327.1
AL14	Clade B	AB201328.1
AL15	Clade B	AB201329.1
AL16	Clade B	AB201330.1
AL17	Clade B	AB201331.1
AL18	Clade B	AB201332.1
AL19	Clade B	AB201333.1
AL20	Clade B	AB201334.1
AL21	Clade C	AB201335.1
AL22	Clade C	AB201336.1
AL23	Clade C	AB201337.1
AL24	Clade C	AB201338.1
AL25	Clade C	AB201339.1
AL26	Clade C	AB201340.1
AL27	Clade C	AB201341.1
AL28	Clade C	AB201342.1
AL29	Clade C	AB201343.1
AL30	Clade C	AB201344.1
AL31	Clade C	AB201345.1
AL32	Clade C	AB201346.1
AL33	Clade C	AB201347.1
AL34	Clade C	AB201348.1
AL35	Clade C	AB201349.1
AL36	Clade C	AB201350.1
AL37	Clade C	AB201351.1
AL38	Clade C	AB201352.1
AL39	Clade C	AB201353.1
AL40	Clade B	AB240554.1
AL41	Clade B	AB240555.1
AL42	Clade B	AB240556.1
AL43	Clade B	AB240557.1
AL44	Clade B	AB240558.1
AL45	Clade B	AB240559.1
AL46	Clade B	AB240560.1
AL47	Clade B	AB240561.1
AL48	Clade B	AB240562.1
AL49	Clade B	AB240563.1
AL50	Clade B	AB240564.1
AL51	Clade B	AB240565.1
AL1	Clade B	AP015017.1_cds_BAV13679.1_1
AL2	Clade B	AP015018.1_cds_BAV13692.1_1
AL3	Clade B	AP015019.1_cds_BAV13705.1_1
AL4	Clade B	AP015020.1_cds_BAV13718.1_1
AL5	Clade B	AP015021.1_cds_BAV13731.1_1
AL6	Clade B	AP015022.1_cds_BAV13744.1_1
AL7	Clade C	AP015023.1_cds_BAV13757.1_1
ALR1	Clade D	MN807047
ALR2	Clade D	MN807046
ALR3	Clade D	MN807045
ALR4	Clade D	MN807048
ALR5	Clade D	MN807044
ALR6	Clade D	MN807043
ALR7	Clade D	MN807042
ALR8	Clade D	MN807041
ALR9	Clade D	MN807040
ALR10	Clade D	MN807039
ALR11	Clade D	MN807038
ALR12	Clade D	MN807037
ALR13	Clade D	MN807036
ALR14	Clade D	MN807049
